# Supplementary material for: Patterns of homozygosity in insular and continental goat breeds
Source: Genet Sel Evol. 2018 Nov 19;50:56. doi: 10.1186/s12711-018-0425-7 (PMC6241035; doi:10.1186/s12711-018-0425-7)
Supplement: Supplementary file 4 — Additional file 4: Table S1. Spearman correlation analysis between genomic inbreeding derived from ROH coverage (FROH) and observed heterozygosity (Ho), effective size (Ne) and inbreeding coefficients calculated with PLINK i.e. Fhet, Fhat1, Fhat2 and Fhat3. The data represent the statistical analysis between genomic inbreeding and inbreeding coefficients. [file 12711_2018_425_MOESM4_ESM.xlsx]

## Sheet: Plan1
Table S1. Spearman correlation analysis between genomic inbreeding derived from ROH coverage (FROH) and observed heterozygosity (Ho), effective size (Ne) and inbreeding coefficients calculated with PLINK i.e. Fhet, Fhat1, Fhat2 and Fhat3.
	FROH
Parameter	ρ	P-value
HO	-0.96	8.819e-07
Ne	-0.87	0.002
Fhet	0.64	0.023
Fhat1	0.71	0.01
Fhat2	0.88	0.0001
Fhat3	0.88	0.0001
