# Supplementary material for: Patterns of homozygosity in insular and continental goat breeds
Source: Genet Sel Evol. 2018 Nov 19;50:56. doi: 10.1186/s12711-018-0425-7 (PMC6241035; doi:10.1186/s12711-018-0425-7)
Supplement: Supplementary file 5 — Additional file 5: Table S2. Inbreeding coefficients (i.e. Fhet, Fhat1, Fhat2 and Fhat3) for populations with at least 20 individuals calculated with the PLINK software. The data represent the inbreeding coefficients calculated with PLINK software for different populations analysed in this work. [file 12711_2018_425_MOESM5_ESM.xlsx]

## Sheet: Plan1
Table S2: Inbreeding coefficients (Fhet, Fhat1, Fhat2 and Fhat3) for populations with at least 20 individuals calculated with the PLINK software
Breed Name	Fhet	Fhat1	Fhat2	Fhat3
Argentata	0.05	0.05	0.04	0.04
Aspromontana	0.08	0.07	0.08	0.07
Corse	0.08	0.08	0.08	0.08
Danish Landrace	0.17	0.17	0.17	0.17
Finnish Landrace	0.18	0.21	0.17	0.19
Fosses	0.11	0.14	0.09	0.12
Girgentana	0.18	0.14	0.18	0.16
Morocco	0.12	0.14	0.11	0.13
Matebele	0.09	0.20	0.07	0.14
Blanca de Rasquera	0.14	0.14	0.13	0.14
Sarda	0.22	0.07	0.07	0.07
Sofia	0.44	0.34	0.44	0.39
